# Supplementary material for: Management of Synchronous Extrathoracic Oligometastatic Non-Small Cell Lung Cancer
Source: Cancers (Basel). 2021 Apr 15;13(8):1893. doi: 10.3390/cancers13081893 (PMC8071146; doi:10.3390/cancers13081893)
Supplement: Supplementary file 1 [file cancers-13-01893-s001.zip]

Archive with 3 entries (2 files):
- cancers-1157944-supplementary-for xml/
- cancers-1157944-supplementary-for xml/cancers-1157944-supplementary- for proof.docx
- cancers-1157944-supplementary-for xml/Video S1.mp4
